# Supplementary material for: Circulating Plasma miRNA-548L as Novel Predictive Biomarker of Radiotherapy-Induced Severe Oral Mucositis in Patients with Laryngeal Cancer
Source: Genes (Basel). 2026 May 18;17(5):578. doi: 10.3390/genes17050578 (PMC13205370; doi:10.3390/genes17050578)
Supplement: Supplementary file 1 [file genes-17-00578-s001.zip]

Archive with 1 entries (1 files):
- genes-4302771-supplementary.pdf
